# Supplementary material for: Host diversity of Aedes albopictus in relation to invasion history: a meta-analysis of blood-feeding studies
Source: Parasit Vectors. 2024 Oct 3;17:411. doi: 10.1186/s13071-024-06490-4 (PMC11448256; doi:10.1186/s13071-024-06490-4)
Supplement: Supplementary file 1 — Additional file 1: Dataset S1. Source data used in the meta-analysis together with the corresponding references. [file 13071_2024_6490_MOESM1_ESM.xlsx]

## Sheet: Source studies
Study	Continent	Country	Status	Year of introduction	Sampling year	Latitude	Longitude	Habitat	Method	Shannon Index	Shannon Index Variance
de Carvalho et al. 2014	S-Am	Brazil	Invasive	1986	2012	-23.5789	-46.6613	Periurban	PCR	0.562335	0.244076
de la Puente et al. 2015	Eu	Italy	Invasive	1990	2012	45.9145	11.4038	Periurban	PCR	0.354599	0.031556
de la Puente et al. 2020a, b	Eu	Spain	Invasive	2004	2015	41.3813	2.1823	Periurban	PCR	0.295439	0.0417701
Dennett et al. 2007	N-Am	USA, Texas	Invasive	1985	2005	29.9133	-95.6629	Urban	PCR	1.13895	0.0561134
dos Santos et al. 2018	S-Am	Brazil	Invasive	1986	2017	-12.5392	-40.7223	Periurban	PCR	0.846074	0.0162508
Egizi et al. 2013	N-Am	USA, New Jersey	Invasive	1985	2010	39.8231	-74.3609	Periurban	PCR	1.20929	0.0171597
Ejiri et al. 2011	Africa	Japan	Invasive	1700	2009	35.7169	139.767	Periurban	PCR	0.867563	0.404512
Faraji et al. 2014	N-Am	USA, New Jersey	Invasive	1985	2010	40.2737	-74.7189	Urban	PCR	1.50285	0.00348132
Faraji et al. 2014	N-Am	USA, New Jersey	Invasive	1985	2010	40.2914	-74.2444	Periurban	PCR	1.29779	0.00644049
Fikrig et al. 2022	N-Am	USA, New York	Invasive	1985	2018	40.8753	-72.8355	Periurban	PCR	1.27519	0.00853134
Fikrig et al. 2022	N-Am	USA, New York	Invasive	1985	2018	40.9687	-72.6377	Periurban	PCR	1.21414	0.0778655
Gingrich & Williams 2005	N-Am	USA, Delaware	Invasive	1985	2002	39.1224	-75.5828	Nature	ELISA	1.26062	0.0144861
Gomes et al. 2003	S-Am	Brazil	Invasive	1986	2000	-22.5294	-44.1449	Urban	Precipitin Test	1.15683	0.00769405
Goodman et al. 2018	N-Am	USA, Maryland	Invasive	1985	2016	39.2936	-76.625	Urban	PCR	0.844385	0.00504969
Haddad et al. 2012	Asia	Lebanon	Invasive	2003	2010	33.8797	35.5768	Urban	ELISA	1.28357	0.0165885
Kamgang et al. 2012	Africa	Cameroon	Invasive	2000	2009	3.87	11.5	Periurban	ELISA	0.179684	0.00339762
Kim et al. 2017	Asia	South Korea	Invasive	1940	2015	37.8708	129.644	Periurban	PCR	1.10815	0.0127881
Kim et al. 2017	Asia	South Korea	Invasive	1940	2015	35.5533	127.634	Nature	PCR	0.149995	0.00994097
Little et al. 2021	N-Am	USA, Virginia	Invasive	1985	2018	36.616	-76.7046	Periurban	PCR	1.76261	0.000775614
Little et al. 2022	N-Am	USA, Pennsylvania	Invasive	1985	2018	40.6217	-76.6695	Urban	PCR	1.56059	0.00693191
Mann et al. 2020	N-Am	USA, Texas	Invasive	1985	2018	29.7639	-95.3823	Urban	PCR	0.673012	0.487891
Munoz et al. 2011	Eu	Spain	Invasive	2004	2009	41.4168	2.1285	Periurban	PCR	0	0.0138889
Niebylski et al. 1994	N-Am	USA, Missouri, Florida, Indiana, Illinois, and Louisiana	Invasive	1985	1990	35.1084	-87.1251	Rural	ELISA	2.31464	0.00337336
Niebylski et al. 1994	N-Am	USA, Missouri, Florida, Indiana, Illinois, and Louisiana	Invasive	1985	1990	34.6894	-90.4979	Urban	ELISA	1.06799	0.00551914
Richards et al. 2006	N-Am	USA, North Carolina	Invasive	1985	2003	35.8281	-78.6492	Urban	ELISA	2.22764	0.000420987
Savage et al. 1993	N-Am	USA, Missouri	Invasive	1985	1990	37.9397	-90.7845	Nature	ELISA	2.0719	0.0033477
Sawabe et al. 2010	Asia	Japan	Invasive	1700	2005	35.8178	139.478	Urban	PCR	1.29494	0.00901743
Soon Kim et al. 2009	Asia	Japan	Invasive	1700	2007	35.5144	139.892	Nature	PCR	1.30953	0.0653038
Stenn et al. 2018	N-Am	USA, Florida	Invasive	1985	2017	27.2345	-80.3942	Periurban	PCR	0.441266	0.021134
Tempelis et al. 1970	N-Am	USA, Hawaii	Invasive	1900	1967	21.167	-157.105	Periurban	Precipitin Test	2.08691	0.000494524
Tuten et al. 2012	N-Am	USA, South Carolina	Invasive	1985	2010	34.0092	-81.0732	Periurban	PCR	1.27703	0.27449
Valerio et al. 2010	Eu	Italy	Invasive	1990	2007	41.8826	12.597	Urban	ELISA	0.583908	0.00398661
Valerio et al. 2010	Eu	Italy	Invasive	1990	2007	41.8274	12.814	Rural	ELISA	1.59238	0.00599903
Varga et al. 2022	Eu	Hungary	Invasive	2012	2021	45.9585	17.4686	Urban	PCR	0	0.0192
Guo et al. 2014	Asia	China	Endemic	NA	2010	19.0049	109.146	Rural	PCR	1.07263	0.0068712
Kek et al. 2014	Asia	Singapur	Endemic	NA	2011	1.4293	103.736	Nature	PCR	0.788021	0.0194704
Kek et al. 2014	Asia	Singapur	Endemic	NA	2011	1.36203	103.721	Rural	PCR	0	0.103306
Kek et al. 2014	Asia	Singapur	Endemic	NA	2011	1.34418	103.786	Urban	PCR	0	0.0868056
Ponlawat & Harrington 2005	Asia	Thailand	Endemic	NA	2004	13.8257	100.347	Rural	ELISA	0.257179	0.00690021
Sivan et al. 2015	Asia	India	Endemic	NA	2013	11.6794	92.7233	Urban	Precipitin Test	0.380506	0.0423766
Sivan et al. 2015	Asia	India	Endemic	NA	2013	11.6226	92.7084	Periurban	Precipitin Test	1.04148	0.0376775
Sivan et al. 2015	Asia	India	Endemic	NA	2013	11.6956	92.6446	Rural	Precipitin Test	1.70218	0.0158975
Sivan et al. 2015	Asia	India	Endemic	NA	2013	11.8377	92.6586	Nature	Precipitin Test	1.55613	0.0231954
Sullivan et al. 1971	Asia	Thailand	Endemic	NA	1969	9.49969	100.001	Nature	Precipitin Test	1.25128	0.00343274
Tandon & Ray 2000	Asia	India	Endemic	NA	1997	22.5202	88.3511	Urban	Precipitin Test	0	5.71559e-05
Tandon & Ray 2000	Asia	India	Endemic	NA	1997	22.5202	88.3511	Periurban	Precipitin Test	0	0.0009375
Tandon & Ray 2000	Asia	India	Endemic	NA	1997	22.5202	88.3511	Periurban	Precipitin Test	0.594238	0.00214446
Tsunoda et al. 2022	Asia	Vietnam	Endemic	NA	2012	20.9753	105.809	Periurban	PCR	0.735985	0.022789
